# Supplementary material for: Pre-Dialysis B-Line Quantification at Lung Ultrasound Is a Useful Method for Evaluating the Dry Weight and Predicting the Risk of Intradialytic Hypotension
Source: Diagnostics (Basel). 2022 Nov 29;12(12):2990. doi: 10.3390/diagnostics12122990 (PMC9776885; doi:10.3390/diagnostics12122990)
Supplement: Supplementary file 1 [file diagnostics-12-02990-s001.zip]

Archive with 1 entries (1 files):
- diagnostics-1970483-supplementary.pdf
